# Supplementary material for: Identification of shared neoantigens derived from frameshift mutations in the APC gene
Source: Front Immunol. 2025 May 15;16:1574955. doi: 10.3389/fimmu.2025.1574955 (PMC12119627; doi:10.3389/fimmu.2025.1574955)
Supplement: Supplementary file 3 [file Table1.xlsx]

## Sheet: Table S1
Supplementary Table 1. Summary of 760 recurrent frameshift mutation clusters derived from indels found in 10,181 exome sequencing data in TCGA
			TCGA cancer types, frequencyb
Frameshift mutation cluster	Gene	Transcript IDa	ACC (N = 92)	BLCA (N = 412)	BRCA (N = 986)	CESC (N = 289)	CHOL (N = 51)	COAD (N = 399)	DLBC (N = 37)	ESCA (N = 184)	GBM (N = 393)	HNSC (N = 508)	KICH (N = 66)	KIRC (N = 336)	KIRP (N = 281)	LAML (N = 143)	LGG (N = 508)	LIHC (N = 364)	LUAD (N = 567)	LUSC (N = 492)	MESO (N = 82)	OV (N = 436)	PAAD (N = 178)	PCPG (N = 179)	PRAD (N = 495)	READ (N = 137)	SARC (N = 237)	SKCM (N = 467)	STAD (N = 437)	TGCT (N = 144)	THCA (N = 492)	THYM (N = 123)	UCEC (N = 530)	UCS (N = 57)	UVM (N = 80)	PanCancer (N = 10,182)
SETD1B-F2-34*	SETD1B	ENST00000604567	1.08696		0.10142	0.346021		6.76692		0.543478																1.45985	0.843882						9.0566			0.815164
RPL22-F2-19*	RPL22	ENST00000234875	2.17391		0.20284	0.692042		2.25564		1.63043																0.729927			5.72082			0.813008	8.86792	1.75439		0.913377
NPM1-F3-297*	NPM1	ENST00000296930														8.39161																				0.117855
RNF43-F2-699*	RNF43	ENST00000407977			0.30426			5.01253		0.543478												0.229358			0.20202				5.03432				7.73585			0.874092
JAK1-F2-875*	JAK1	ENST00000342505		0.242718	0.10142	0.346021		0.75188		0.543478															0.20202	0.729927			2.28833				7.73585			0.589275
XYLT2-F2-606*	XYLT2	ENST00000017003			0.10142	0.346021		5.26316		0.543478		0.19685							0.176367	0.203252									7.09382			0.813008	3.39623			0.756236
ZBTB20-F2-734*	ZBTB20	ENST00000474710			0.10142	0.692042		5.01253		0.543478		0.393701					0.19685	0.274725	0.176367	0.203252									7.09382				3.77358			0.795522
ACVR2A-F2-441*	ACVR2A	ENST00000241416			0.30426			3.25815		0.543478																			6.63616				4.33962			0.677666
APC-F2-1506*	APC	ENST00000257430						3.7594											0.176367							6.56934										0.245531
APC-F2-1472*	APC	ENST00000257430						6.01504														0.229358				1.45985			0.457666							0.284816
SLC3A2-F2-330*	SLC3A2	ENST00000377890			0.10142	0.692042		2.50627						0.297619			0.19685		0.176367		1.21951								5.94966				3.58491			0.608918
UBR5-F2-2148*	UBR5	ENST00000520539	1.08696					0.250627		0.543478										0.203252									5.72082				0.377358			0.304459
DOCK3-F2-1896*	DOCK3	ENST00000266037				0.346021		4.01003		1.08696		0.19685																0.214133	5.72082				5.66038			0.746415
SPECC1-F2-365*	SPECC1	ENST00000261503						1.75439										0.274725		0.203252						0.729927	0.421941		5.26316		0.203252		3.01887			0.500884
LARP4B-F2-209*	LARP4B	ENST00000316157			0.10142		1.96078	4.01003		0.543478																0.729927			5.26316				1.69811	1.75439		0.520526
VHL-F2-158*	VHL	ENST00000256474						0.75188						5.05952																						0.196425
ST8SIA6-F2-304*	ST8SIA6	ENST00000377602						1.25313										0.274725	0.176367							0.729927			4.34783				1.13208			0.324101
VHL-F3-130*	VHL	ENST00000256474												4.16667	0.355872																					0.147319
GATA3-F3-505*	GATA3	ENST00000346208		0.485437	3.95538																															0.402671
CTCF-F3-228*	CTCF	ENST00000264010				0.346021		0.501253				0.393701						0.274725				0.229358							1.14416				3.77358			0.31428
SMAD7-F2-323*	SMAD7	ENST00000262158						0.250627									0.19685									0.729927			0.686499				3.77358			0.255353
PLEKHA6-F2-499*	PLEKHA6	ENST00000272203						3.7594		1.08696				0.297619															3.66133				2.83019			0.481241
MVK-F2-158*	MVK	ENST00000228510						3.7594		0.543478		0.19685																	2.746				1.69811			0.373208
ESRP1-F2-513*	ESRP1	ENST00000433389				0.346021		0.501253		0.543478																			2.51716				3.58491			0.333923
TP53-F2-344*	TP53	ENST00000269305	2.17391	0.485437	1.21704			1.50376		1.63043	1.01781	1.77165				0.699301	0.984252	1.37363	1.41093	1.42276		2.75229	0.561798		0.20202		2.53165		2.28833			0.813008	0.754717	3.50877		0.991947
INPPL1-F2-1201*	INPPL1	ENST00000298229						0.501253																		0.729927			0.457666				3.01887	3.50877		0.225889
WT1-F3-383*	WT1	ENST00000332351														3.4965																				0.0491063
BMPR2-F2-626*	BMPR2	ENST00000374580						3.25815																					2.51716				0.754717			0.274995
FHOD3-F2-473*	FHOD3	ENST00000359247						1.75439		0.543478								0.274725				0.229358							3.20366				1.32075			0.304459
DAZAP1-F2-334*	DAZAP1	ENST00000233078		0.242718	0.20284			1.25313											0.176367										2.51716				3.01887			0.353565
ELMSAN1-F2-317*	ELMSAN1	ENST00000286523				0.692042		1.00251		0.543478																0.729927			0.915332				3.01887	1.75439		0.284816
NFASC-F2-176*	NFASC	ENST00000339876						3.00752										0.274725											2.746				1.69811			0.333923
CNTN6-F2-480*	CNTN6	ENST00000350110						0.501253														0.229358			0.20202				2.97483				1.88679	1.75439		0.274995
ARID1A-F2-1882*	ARID1A	ENST00000324856						1.00251							0.355872		0.19685												2.97483				2.45283			0.31428
ZFP36L2-F3-472*	ZFP36L2	ENST00000282388		0.242718				1.50376				1.1811			0.355872					0.203252						2.91971		0.428266	0.228833				0.188679			0.225889
UPF3A-F2-279*	UPF3A	ENST00000375299	1.08696			0.346021																			0.40404				2.0595				2.83019			0.274995
CHD3-F2-555*	CHD3	ENST00000330494						0.75188																					0.228833				2.83019			0.186604
APC-F3-1557*	APC	ENST00000257430						2.75689		1.08696		0.19685						0.274725		0.203252						2.18978		0.214133	0.686499				0.377358			0.245531
TP53-F2-246*	TP53	ENST00000269305		0.242718	0.709939			0.501253		1.08696	0.254453	2.75591					0.590551	0.824176	0.529101	1.42276		1.6055	2.24719		0.20202		0.843882	0.214133	0.686499				0.754717			0.638381
KIAA0195-F2-907*	KIAA0195	ENST00000314256			0.10142	0.346021		1.25313														0.229358							2.746				0.566038			0.225889
VHL-F2-201*	VHL	ENST00000256474												2.67857																						0.0883913
MSH3-F2-414*	MSH3	ENST00000265081			0.10142	0.346021																							0.457666				2.64151			0.176783
PRRG1-F2-152*	PRRG1	ENST00000378628						0.250627																					0.457666				2.64151			0.166961
KIAA1024-F2-712*	KIAA1024	ENST00000305428						1.50376																					0.915332				2.64151			0.23571
GATA3-F3-350*	GATA3	ENST00000346208			2.63692																															0.255353
STAMBPL1-F2-425*	STAMBPL1	ENST00000371924				0.346021		0.75188				0.19685																	2.51716				0.943396			0.206246
ZNF106-F2-514*	ZNF106	ENST00000263805				0.346021		0.250627														0.229358						0.214133	2.51716				1.69811			0.23571
PSME4-F2-1873*	PSME4	ENST00000404125						0.75188		0.543478		0.19685																	2.51716				0.943396			0.206246
ACVR2A-F2-149*	ACVR2A	ENST00000241416			0.10142	0.346021		1.00251				0.19685																	2.51716				1.32075			0.245531
EIF3J-F2-65*	EIF3J	ENST00000261868						1.75439				0.19685																	2.51716				0.754717			0.225889
CENPC-F2-207*	CENPC	ENST00000273853						1.00251																					2.51716				1.13208			0.206246
AKAP9-F2-55*	AKAP9	ENST00000356239						1.00251		1.08696																0.729927			2.51716				0.566038			0.206246
SVIL-F2-1906*	SVIL	ENST00000355867						2.50627									0.19685									0.729927			2.0595				2.07547			0.31428
NOL4L-F2-152*	NOL4L	ENST00000359676			0.20284			2.50627		0.543478																0.729927							0.754717			0.176783
UBQLN2-F2-595*	UBQLN2	ENST00000338222	1.08696					2.50627				0.19685																	0.457666				0.943396			0.186604
SEC31A-F2-477*	SEC31A	ENST00000355196	1.08696																			0.229358							0.686499			0.813008	2.45283			0.186604
INPPL1-F2-1130*	INPPL1	ENST00000298229						0.250627																					1.83066				2.45283			0.216068
PTEN-F3-296*	PTEN	ENST00000371953			0.40568																							0.214133					2.45283			0.176783
TMEM185B-F2-344*	TMEM185B	ENST00000426077				0.346021		0.75188																									2.45283			0.166961
NSD1-F2-1573*	NSD1	ENST00000439151				0.346021						0.19685																	0.457666				2.45283			0.166961
TP53-F2-122*	TP53	ENST00000269305		0.485437	0.912779			0.501253		0.543478	0.763359	1.77165					0.393701	0.549451	0.881834	2.43902		1.37615	1.1236			1.45985		0.214133	1.14416				1.13208			0.677666
PAX2-F2-439*	PAX2	ENST00000428433			0.10142	0.346021		1.75439				0.19685														0.729927			2.28833				1.32075			0.274995
MYBL1-F2-432*	MYBL1	ENST00000522677			0.10142			0.250627		0.543478																			2.28833				1.50943			0.206246
PHF2-F2-497*	PHF2	ENST00000359246			0.10142	0.346021		0.250627																					2.28833				1.88679			0.225889
C11orf57-F2-179*	C11orf57	ENST00000280352		0.242718				0.75188							0.355872											0.729927			2.28833				1.32075			0.225889
TRIM51-F2-158*	TRIM51	ENST00000449290						0.501253		0.543478										0.406504									2.28833				2.26415			0.265174
KMT2D-F2-929*	KMT2D	ENST00000301067		0.728155	0.10142			0.75188				0.590551								0.406504			0.561798		0.20202				2.28833				2.07547			0.343744
EDNRB-F2-295*	EDNRB	ENST00000334286						1.00251				0.19685																	2.28833				0.377358			0.166961
EPHA2-F2-492*	EPHA2	ENST00000358432				0.346021		1.50376				0.393701																	2.28833				1.88679			0.284816
ADD3-F2-708*	ADD3	ENST00000356080						1.00251		0.543478																			2.28833			0.813008	1.69811			0.245531
ZFHX3-F2-823*	ZFHX3	ENST00000268489																							0.20202				1.14416				2.26415			0.176783
ARID1A-F2-1480*	ARID1A	ENST00000324856				0.346021		0.75188						0.297619			0.19685												1.83066				2.26415			0.255353
BCORL1-F2-1700*	BCORL1	ENST00000218147				0.346021		1.75439				0.19685														0.729927			1.83066				2.26415			0.294638
SCAF4-F2-345*	SCAF4	ENST00000286835						1.75439												0.203252									1.14416				2.26415			0.245531
WDR5-F2-220*	WDR5	ENST00000358625						1.25313																					1.14416				2.26415			0.216068
KMT2D-F2-1329*	KMT2D	ENST00000301067		0.242718				0.501253												0.203252									0.457666				2.26415			0.176783
ARID1A-F2-832*	ARID1A	ENST00000324856		0.485437		0.346021				0.543478							0.19685												1.60183				2.26415			0.23571
APC-F2-1414*	APC	ENST00000257430						2.25564																		2.18978										0.117855
TEAD2-F2-306*	TEAD2	ENST00000311227				0.692042		2.25564																					1.14416				1.50943			0.23571
WNT1-F2-198*	WNT1	ENST00000293549						2.25564		0.543478																			1.373							0.15714
HNRNPL-F2-394*	HNRNPL	ENST00000221419						2.25564																		0.729927							0.188679			0.108034
APC-F2-1320*	APC	ENST00000257430						1.00251																	0.20202	2.18978										0.07857
APC-F2-1418*	APC	ENST00000257430						0.250627																		2.18978										0.039285
TP53-F2-169*	TP53	ENST00000269305		1.21359	0.912779			0.250627		2.17391	0.763359	1.1811					0.393701	0.549451	1.41093	1.42276		1.83486	1.1236		0.40404	1.45985			1.60183				0.566038			0.697309
VHL-F2-169*	VHL	ENST00000256474												2.08333																						0.0687488
VHL-F3-254*	VHL	ENST00000256474												2.08333																						0.0687488
PTEN-F2-275*	PTEN	ENST00000371953			0.30426	0.346021		1.50376																					1.83066				2.07547			0.284816
PTEN-F2-343*	PTEN	ENST00000371953			0.10142			0.250627			1.01781				0.355872					0.203252					0.20202				0.686499				2.07547			0.225889
TTK-F2-892*	TTK	ENST00000369798						0.250627																	0.20202				0.915332				2.07547	1.75439		0.176783
PTEN-F3-323*	PTEN	ENST00000371953						0.250627			0.254453						0.393701	0.274725		0.406504					0.40404			0.214133	0.228833				2.07547			0.216068
ARID5B-F2-478*	ARID5B	ENST00000279873															0.19685											0.214133					2.07547			0.127676
NCOR2-F2-1062*	NCOR2	ENST00000405201						2.00501																					0.686499				2.07547	1.75439		0.225889
NIPBL-F2-2778*	NIPBL	ENST00000282516						0.250627																		0.729927			0.686499				2.07547			0.15714
NFRKB-F2-323*	NFRKB	ENST00000446488			0.10142			2.00501																					0.228833				2.07547			0.206246
LMAN1-F2-326*	LMAN1	ENST00000251047						0.250627																					0.686499				2.07547			0.147319
IPO11-F2-828*	IPO11	ENST00000325324				0.346021		0.501253																					0.686499				2.07547			0.166961
ARID1A-F2-618*	ARID1A	ENST00000324856		0.485437	0.10142	0.346021								0.297619			0.19685			0.406504			0.561798						1.14416				2.07547	1.75439		0.255353
CCDC73-F2-452*	CCDC73	ENST00000335185						0.250627																				0.214133	2.0595				1.32075			0.176783
SOX7-F2-270*	SOX7	ENST00000304501						1.25313												0.203252									2.0595				0.754717			0.186604
C7orf50-F2-314*	C7orf50	ENST00000357429						1.25313																				0.214133	2.0595				0.377358			0.166961
DDX39B-F2-161*	DDX39B	ENST00000396172						1.00251																					2.0595				0.566038			0.15714
MYO16-F2-858*	MYO16	ENST00000356711						1.50376		0.543478		0.19685											0.561798						2.0595				0.943396			0.225889
MPRIP-F2-382*	MPRIP	ENST00000341712	1.08696			0.692042		1.00251				0.19685			0.355872														2.0595				1.32075			0.245531
CEP290-F2-225*	CEP290	ENST00000552810				0.346021		1.00251																					2.0595				0.566038			0.166961
GNG12-F2-89*	GNG12	ENST00000370982				0.346021		1.75439				0.19685																	2.0595				0.566038			0.206246
ZNF48-F2-291*	ZNF48	ENST00000320159						0.75188																	0.40404	0.729927			2.0595				0.754717			0.186604
ABCA12-F2-1674*	ABCA12	ENST00000272895			0.10142																								2.0595				0.566038			0.127676
SAMD9L-F2-1525*	SAMD9L	ENST00000318238																					0.561798						2.0595				0.566038			0.127676
PXDN-F2-889*	PXDN	ENST00000252804						0.75188																		0.729927			2.0595				1.69811			0.216068
RAD51AP2-F2-317*	RAD51AP2	ENST00000399080				0.346021		2.00501																					2.0595				0.754717	1.75439		0.225889
AXIN2-F2-688*	AXIN2	ENST00000307078						1.25313									0.19685												2.0595				0.377358			0.166961
RIF1-F2-1522*	RIF1	ENST00000243326						0.75188																					2.0595				0.188679			0.127676
SORL1-F2-1614*	SORL1	ENST00000260197			0.10142			0.501253				0.19685														0.729927			2.0595				0.943396			0.186604
TICAM1-F2-691*	TICAM1	ENST00000248244						1.50376																					2.0595		0.203252		1.32075	1.75439		0.23571
MXRA8-F2-407*	MXRA8	ENST00000309212						1.25313				0.19685							0.176367										2.0595							0.15714
EPG5-F2-1927*	EPG5	ENST00000282041						0.75188																					2.0595					1.75439		0.127676
AP3B1-F2-926*	AP3B1	ENST00000255194			0.30426	0.346021		1.25313		0.543478				0.297619				0.274725											2.0595				0.943396			0.255353
TTF1-F2-422*	TTF1	ENST00000334270						0.501253		0.543478																			2.0595				1.13208			0.176783
WDR47-F2-87*	WDR47	ENST00000369962				0.346021																							2.0595				0.943396			0.147319
UBBP4-F2-225*	UBBP4	ENST00000578713						0.250627																					2.0595				0.566038			0.127676
PPP1R26-F2-953*	PPP1R26	ENST00000356818					1.96078	2.00501		0.543478							0.19685												1.83066							0.186604
PLAGL2-F2-25*	PLAGL2	ENST00000246229						2.00501									0.19685		0.176367							0.729927			1.373				0.566038			0.196425
NOVA1-F2-52*	NOVA1	ENST00000539517						2.00501																									0.943396			0.127676
ZFP36L2-F2-186*	ZFP36L2	ENST00000282388			0.10142			2.00501		0.543478													0.561798		0.20202				0.915332				0.566038			0.186604
SOX9-F3-576*	SOX9	ENST00000245479						2.00501																		0.729927			0.228833							0.0982125
SCAF1-F2-1208*	SCAF1	ENST00000360565						2.00501		0.543478									0.176367								0.421941		1.83066				0.377358			0.206246
GLI1-F2-279*	GLI1	ENST00000228682						2.00501																		0.729927			1.373				1.13208			0.206246
RP1-F2-847*	RP1	ENST00000220676					1.96078	1.00251																					0.915332							0.0883913
TMEM132D-F2-281*	TMEM132D	ENST00000422113					1.96078	1.50376																	0.20202				0.915332				0.188679			0.127676
TRAM1L1-F2-358*	TRAM1L1	ENST00000310754			0.10142		1.96078																						1.60183				0.566038			0.117855
DDC-F2-530*	DDC	ENST00000357936				0.346021	1.96078	0.75188																					1.83066				0.566038			0.15714
ELF3-F3-299*	ELF3	ENST00000359651		1.21359			1.96078											0.274725											0.228833				0.188679			0.0883913
ADNP2-F2-331*	ADNP2	ENST00000262198					1.96078	0.75188																					1.14416				0.943396			0.137498
ARHGAP5-F2-944*	ARHGAP5	ENST00000345122					1.96078													0.203252									1.14416				0.377358			0.0883913
ZNF880-F2-596*	ZNF880	ENST00000422689					1.96078	1.00251		0.543478																										0.0589275
ZNF124-F2-369*	ZNF124	ENST00000543802				0.346021	1.96078	0.501253				0.19685																	1.83066				1.32075			0.196425
CNTN4-F2-521*	CNTN4	ENST00000397461					1.96078	1.00251																					0.457666				0.566038			0.0982125
PBRM1-F2-1383*	PBRM1	ENST00000296302					1.96078	0.250627						1.19048			0.19685			0.203252									0.228833							0.0883913
OR7E24-F2-179*	OR7E24	ENST00000456448					1.96078	0.501253											0.176367							1.45985			1.14416				0.188679			0.117855
AKAP7-F2-99*	AKAP7	ENST00000431975						0.250627																					1.83066			0.813008	1.88679			0.196425
IQSEC2-F2-305*	IQSEC2	ENST00000396435																															1.88679			0.0982125
ILK-F2-96*	ILK	ENST00000299421						0.501253		0.543478		0.19685																	0.686499				1.88679			0.166961
KMT2D-F2-2383*	KMT2D	ENST00000301067	1.08696					1.75439											0.176367						0.20202	0.729927			1.373				1.88679			0.265174
CTCF-F2-221*	CTCF	ENST00000264010						0.250627																					1.14416				1.88679			0.15714
WDR55-F2-348*	WDR55	ENST00000358337				0.346021		0.250627														0.229358							1.60183				1.88679	1.75439		0.206246
KLF3-F2-126*	KLF3	ENST00000261438						0.501253		0.543478																			1.83066				0.188679			0.117855
KLF3-F2-277*	KLF3	ENST00000261438						0.75188																					1.83066				1.13208			0.166961
KNTC1-F2-1647*	KNTC1	ENST00000333479						0.501253																			0.421941		1.83066				1.32075			0.176783
INF2-F2-557*	INF2	ENST00000392634						1.25313																					1.83066				0.188679			0.137498
HOXD8-F2-176*	HOXD8	ENST00000313173						0.501253		0.543478	0.254453	0.19685																	1.83066				0.188679			0.137498
LHX1-F2-400*	LHX1	ENST00000614239						1.25313							0.355872														1.83066				0.188679			0.147319
MAGEE2-F2-71*	MAGEE2	ENST00000373359						0.250627																					1.83066				0.754717			0.127676
RAPGEF5-F2-237*	RAPGEF5	ENST00000401957						0.250627																					1.83066				0.566038			0.117855
PYGO2-F2-160*	PYGO2	ENST00000368457						0.75188		0.543478											1.21951								1.83066				0.377358			0.147319
ARID1A-F2-2199*	ARID1A	ENST00000324856		0.242718				1.25313		0.543478																0.729927			1.83066				1.69811	1.75439		0.255353
ARFGAP2-F2-135*	ARFGAP2	ENST00000524782						0.250627																					1.83066				0.943396			0.137498
TTI1-F2-960*	TTI1	ENST00000373447						0.501253		0.543478				0.297619									0.561798						1.83066				1.13208			0.186604
CASP5-F2-185*	CASP5	ENST00000260315						1.25313																					1.83066				1.13208			0.186604
C1R-F2-315*	C1R	ENST00000542285			0.10142			1.25313																					1.83066				0.754717			0.176783
CASD1-F2-803*	CASD1	ENST00000297273						0.250627																					1.83066				0.566038			0.117855
OSBPL1A-F2-964*	OSBPL1A	ENST00000319481			0.10142			1.25313		0.543478																			1.83066				0.754717			0.186604
MDGA2-F2-355*	MDGA2	ENST00000399232			0.20284			1.50376		0.543478									0.352734							0.729927	0.421941		1.83066				0.377358			0.225889
MTMR9-F2-198*	MTMR9	ENST00000221086			0.10142			0.250627				0.19685																	1.83066				0.566038			0.137498
PARD3B-F2-849*	PARD3B	ENST00000406610				0.346021		0.75188																					1.83066				0.754717			0.15714
EPPK1-F2-2050*	EPPK1	ENST00000615648						0.501253																	0.20202				1.83066				0.943396			0.15714
CDKN2A-F2-145*	CDKN2A	ENST00000304494		0.485437						0.543478		1.1811							0.176367	1.82927			1.68539					0.214133	0.228833							0.23571
TP53-F3-147*	TP53	ENST00000269305	1.08696	0.728155	0.608519					1.63043	0.254453	1.77165					0.590551	0.274725	0.352734	1.21951		0.688073	1.68539		0.606061	0.729927	0.843882		0.686499				0.188679	1.75439		0.510705
ZDHHC8-F2-635*	ZDHHC8	ENST00000334554						1.50376											0.176367							0.729927			1.60183				0.188679	1.75439		0.166961
HCFC2-F2-340*	HCFC2	ENST00000229330						1.25313																					1.14416				0.377358	1.75439		0.127676
NOS3-F2-503*	NOS3	ENST00000297494		0.485437				1.75439				0.19685																	0.915332				0.566038			0.166961
JARID2-F2-460*	JARID2	ENST00000341776																		0.203252									1.14416					1.75439		0.0687488
TSPYL2-F2-146*	TSPYL2	ENST00000375442						1.00251												0.203252									0.686499				0.943396	1.75439		0.137498
APC-F3-1512*	APC	ENST00000257430						1.75439																	0.20202	0.729927										0.0883913
VPS33A-F2-544*	VPS33A	ENST00000267199			0.10142			1.75439																									0.754717			0.117855
ZDHHC7-F2-284*	ZDHHC7	ENST00000313732			0.10142	0.346021		1.75439		0.543478				0.297619															0.915332				0.188679			0.15714
SOX9-F3-294*	SOX9	ENST00000245479						1.75439																	0.20202								0.377358			0.0982125
SLC8A2-F2-231*	SLC8A2	ENST00000236877						1.75439																					0.457666				0.188679			0.0982125
BRAF-F2-410*	BRAF	ENST00000288602						0.250627																					1.373				1.50943	1.75439		0.15714
CAMTA2-F2-874*	CAMTA2	ENST00000348066						0.75188																					0.457666				1.69811	1.75439		0.147319
BZW1-F2-295*	BZW1	ENST00000409600						0.501253																					1.14416				1.32075	1.75439		0.147319
SMTN-F2-356*	SMTN	ENST00000347557						1.75439																		0.729927			0.457666				1.32075			0.166961
C15orf52-F2-101*	C15orf52	ENST00000559313						1.75439																					0.915332				0.566038			0.137498
SEL1L3-F2-145*	SEL1L3	ENST00000399878						1.75439																					1.14416				0.188679			0.127676
RNF6-F2-594*	RNF6	ENST00000346166			0.10142			0.501253																					1.373				1.50943	1.75439		0.176783
MICAL3-F2-1604*	MICAL3	ENST00000441493						1.75439		0.543478		0.19685														0.729927			0.228833							0.108034
KIF26A-F2-1247*	KIF26A	ENST00000423312						1.00251																					0.457666					1.75439		0.0687488
HDGF-F2-154*	HDGF	ENST00000357325		0.242718				1.75439																					1.14416				0.566038			0.15714
MBD6-F2-698*	MBD6	ENST00000355673						1.75439																					0.457666				0.566038			0.117855
CCDC80-F2-554*	CCDC80	ENST00000206423																											1.14416				0.566038	1.75439		0.0883913
CSMD3-F2-3700*	CSMD3	ENST00000297405						1.75439											0.176367							0.729927							0.754717			0.127676
NES-F2-401*	NES	ENST00000368223						1.00251				0.19685						0.274725											0.686499				1.13208	1.75439		0.15714
COIL-F2-208*	COIL	ENST00000240316						0.250627												0.203252									1.373				0.943396	1.75439		0.137498
GSE1-F2-124*	GSE1	ENST00000253458																		0.203252						1.45985							1.50943	1.75439		0.117855
FKBP9-F2-138*	FKBP9	ENST00000242209						1.75439				0.19685					0.19685			0.203252									0.457666				0.566038			0.147319
ZNF609-F2-745*	ZNF609	ENST00000326648						0.501253		0.543478																			1.14416				1.69811			0.166961
LDLRAP1-F2-203*	LDLRAP1	ENST00000374338						1.00251		1.08696	0.254453									0.203252									0.915332				1.69811			0.206246
CPEB2-F2-574*	CPEB2	ENST00000507071						1.25313																			0.421941		1.60183				1.69811			0.216068
PAX6-F2-381*	PAX6	ENST00000241001			0.10142			1.25313																					1.373				1.69811			0.206246
CELSR1-F2-667*	CELSR1	ENST00000262738						0.75188		0.543478				0.297619												0.729927		0.214133	1.60183				1.69811			0.225889
DDX27-F2-694*	DDX27	ENST00000371764				0.346021				0.543478																		0.214133	0.457666				1.69811			0.137498
ARID4B-F2-940*	ARID4B	ENST00000264183						0.501253																		0.729927			1.373			0.813008	1.69811			0.186604
PTEN-F2-98*	PTEN	ENST00000371953			0.10142							0.19685																0.214133					1.69811			0.117855
ZFP37-F2-184*	ZFP37	ENST00000374227						0.250627							0.355872														1.373				1.69811			0.166961
ERVMER34-1-F2-332*	ERVMER34-1	ENST00000440542								0.543478																							1.69811			0.0982125
KIAA1429-F2-731*	KIAA1429	ENST00000297591						0.75188				0.19685																	1.14416				1.69811			0.176783
DOCK8-F2-1114*	DOCK8	ENST00000432829																											1.14416				1.69811			0.137498
RBM10-F2-307*	RBM10	ENST00000377604																					1.68539													0.0294638
ZNF750-F2-365*	ZNF750	ENST00000269394				0.692042				1.63043		0.19685								0.203252													0.188679			0.07857
ZNF750-F2-44*	ZNF750	ENST00000269394								1.63043		0.19685																					0.188679			0.0491063
ZC3H13-F2-1036*	ZC3H13	ENST00000242848						0.75188																	0.20202				1.60183				0.566038			0.137498
ZDBF2-F2-1732*	ZDBF2	ENST00000374423						0.250627		0.543478										0.203252									1.60183			0.813008	0.566038			0.137498
ZC3H18-F2-684*	ZC3H18	ENST00000301011	1.08696					1.25313		1.08696																0.729927			1.60183				1.32075			0.225889
ZC3H18-F2-818*	ZC3H18	ENST00000301011						0.250627																		0.729927			1.60183				0.188679			0.0982125
ALPK2-F2-537*	ALPK2	ENST00000361673						1.50376																		0.729927			1.60183				1.13208			0.196425
ZBTB7C-F2-221*	ZBTB7C	ENST00000535628			0.20284	0.692042		1.00251				0.19685																	1.60183				0.754717			0.196425
SMC2-F2-759*	SMC2	ENST00000286398						0.75188										0.274725								0.729927			1.60183				0.566038			0.147319
PTPRT-F2-1080*	PTPRT	ENST00000373187						1.50376												0.203252									1.60183				0.566038			0.166961
SF3B2-F2-933*	SF3B2	ENST00000322535								0.543478																			1.60183				0.566038			0.108034
SCLT1-F2-429*	SCLT1	ENST00000281142			0.10142	0.692042		0.250627				0.19685																	1.60183				0.188679			0.127676
SCN11A-F2-495*	SCN11A	ENST00000302328						0.75188		0.543478				0.297619															1.60183				0.188679			0.127676
SHPRH-F2-168*	SHPRH	ENST00000275233						0.75188																		0.729927			1.60183				1.32075			0.176783
BARD1-F2-211*	BARD1	ENST00000260947						1.25313																					1.60183				0.188679			0.127676
TBX4-F2-378*	TBX4	ENST00000240335						0.501253																		0.729927			1.60183				1.32075			0.166961
PPP2R3B-F2-458*	PPP2R3B	ENST00000390665			0.10142	0.346021		0.75188																	0.20202				1.60183				0.943396			0.176783
POLM-F2-102*	POLM	ENST00000242248						1.25313																					1.60183				0.754717			0.15714
PPP1R12C-F2-423*	PPP1R12C	ENST00000263433						0.75188																					1.60183				0.188679			0.108034
PMEPA1-F2-269*	PMEPA1	ENST00000341744										0.19685											1.1236			0.729927			1.60183				0.943396			0.15714
PCDHGC3-F2-698*	PCDHGC3	ENST00000308177						1.50376										0.274725											1.60183				0.188679			0.147319
OTX2-F2-50*	OTX2	ENST00000408990						0.75188		0.543478										0.203252									1.60183				0.377358			0.137498
OR5M3-F2-96*	OR5M3	ENST00000312240						0.250627		0.543478																			1.60183				0.377358			0.108034
OR4K5-F2-198*	OR4K5	ENST00000315915																											1.60183				0.188679			0.07857
OPLAH-F2-897*	OPLAH	ENST00000618853						0.250627																		0.729927			1.60183				0.377358			0.108034
DLAT-F2-246*	DLAT	ENST00000280346			0.10142			0.75188																					1.60183				0.566038			0.137498
MDN1-F2-2697*	MDN1	ENST00000369393						0.501253																					1.60183				0.188679			0.0982125
MTSS1L-F2-593*	MTSS1L	ENST00000338779																											1.60183				0.754717			0.108034
CTSC-F2-114*	CTSC	ENST00000227266																								0.729927			1.60183				0.188679			0.0883913
NOSTRIN-F2-199*	NOSTRIN	ENST00000317647	1.08696					0.250627																					1.60183				0.566038			0.117855
NRIP1-F2-733*	NRIP1	ENST00000318948						0.250627																					1.60183				0.943396			0.127676
OCA2-F2-627*	OCA2	ENST00000354638						0.250627																					1.60183				0.754717			0.117855
MCPH1-F2-499*	MCPH1	ENST00000344683			0.10142	0.346021		0.501253																					1.60183				0.377358			0.127676
KCNA4-F2-241*	KCNA4	ENST00000328224			0.10142			1.25313																					1.60183				1.50943			0.206246
KMT2B-F2-193*	KMT2B	ENST00000420124			0.10142			0.250627																					1.60183				0.566038			0.117855
DDX10-F2-81*	DDX10	ENST00000322536																											1.60183							0.0687488
DPYD-F2-710*	DPYD	ENST00000370192	1.08696					0.501253																					1.60183				0.377358			0.117855
HTR1F-F2-311*	HTR1F	ENST00000319595						0.501253									0.19685												1.60183				0.754717			0.137498
HTT-F2-707*	HTT	ENST00000355072						0.501253																					1.60183				0.566038			0.117855
HDAC4-F2-956*	HDAC4	ENST00000345617						0.501253																		0.729927			1.60183				1.13208			0.15714
ABCC4-F2-889*	ABCC4	ENST00000376887						0.501253																					1.60183				0.566038			0.117855
CDKN1A-F3-46*	CDKN1A	ENST00000244741		1.21359									1.51515																							0.0589275
MIS18BP1-F2-382*	MIS18BP1	ENST00000310806						1.25313					1.51515																0.915332				0.943396			0.147319
CD3G-F2-110*	CD3G	ENST00000532917						0.250627																					0.457666				1.50943			0.108034
RBM27-F2-820*	RBM27	ENST00000265271		0.242718						0.543478																			0.228833				1.50943			0.108034
R3HDM2-F2-953*	R3HDM2	ENST00000347140						0.501253																		0.729927			0.457666				1.50943			0.127676
PVRIG-F2-323*	PVRIG	ENST00000317271						1.00251																									1.50943			0.117855
PHF20L1-F2-363*	PHF20L1	ENST00000395386	1.08696		0.10142			1.25313		0.543478																			1.373				1.50943			0.216068
FAHD2B-F2-306*	FAHD2B	ENST00000272610			0.10142	0.346021		1.25313		1.08696							0.19685												0.457666				1.50943			0.196425
AP1S1-F2-132*	AP1S1	ENST00000337619	1.08696					0.250627																					0.228833				1.50943			0.108034
GLTSCR1-F2-946*	GLTSCR1	ENST00000396720						1.25313																					0.457666				1.50943			0.147319
PLOD3-F2-357*	PLOD3	ENST00000223127			0.10142													0.274725					0.561798						1.14416				1.50943			0.15714
BTBD11-F2-505*	BTBD11	ENST00000280758						1.00251												0.203252					0.20202				1.14416				1.50943			0.186604
PCDH19-F2-367*	PCDH19	ENST00000373034			0.10142			1.50376											0.176367	0.203252						0.729927			1.14416				1.50943			0.225889
PCLO-F2-2443*	PCLO	ENST00000333891		0.242718	0.10142	0.346021		1.25313											0.176367	0.203252						0.729927			1.14416				1.50943			0.23571
NIPBL-F2-613*	NIPBL	ENST00000282516						0.501253																				0.214133	0.686499				1.50943			0.137498
USP26-F2-354*	USP26	ENST00000370832						0.250627									0.19685												0.915332				1.50943			0.137498
ARID1A-F2-1092*	ARID1A	ENST00000324856						0.75188											0.176367										0.686499				1.50943			0.147319
RP11-108K14.8-F2-361*	RP11-108K14.8	ENST00000468317				0.346021		0.501253																					0.915332				1.50943			0.147319
DYRK1A-F3-161*	DYRK1A	ENST00000398960								0.543478																			0.228833				1.50943			0.0982125
ATF5-F2-67*	ATF5	ENST00000423777						1.25313																									1.50943			0.127676
DYNC1I2-F2-69*	DYNC1I2	ENST00000397119																															1.50943			0.07857
KMT2B-F2-1894*	KMT2B	ENST00000420124	1.08696					1.50376				0.19685		0.297619				0.274725							0.20202	0.729927			1.14416				1.50943			0.245531
FLNB-F2-572*	FLNB	ENST00000295956			0.10142			0.75188																					0.915332				1.50943			0.15714
ADAMTSL4-F2-818*	ADAMTSL4	ENST00000271643				0.346021		0.75188																									1.50943			0.117855
MFRP-F2-477*	MFRP	ENST00000449574				0.346021		0.250627		0.543478										0.203252									1.14416				1.50943			0.166961
MYO1A-F2-1040*	MYO1A	ENST00000300119						0.250627																					0.457666				1.50943			0.108034
NBEAL1-F2-149*	NBEAL1	ENST00000449802						0.250627																									1.50943			0.0883913
KIAA1919-F2-205*	KIAA1919	ENST00000368847						0.250627																					0.228833				1.50943			0.0982125
BEND3-F2-318*	BEND3	ENST00000369042						0.75188										0.274725											1.14416				1.50943			0.166961
ATXN2L-F2-1051*	ATXN2L	ENST00000336783						0.75188				0.19685		0.297619												1.45985			1.373				1.50943			0.206246
TRIP12-F2-1218*	TRIP12	ENST00000283943						1.50376										0.274725	0.176367														0.188679			0.0883913
MECOM-F2-643*	MECOM	ENST00000468789			0.10142	0.346021		1.50376		0.543478							0.19685												0.457666							0.117855
TTK-F2-209*	TTK	ENST00000369798						1.50376																					1.373				0.943396			0.166961
AHDC1-F2-622*	AHDC1	ENST00000247087						1.50376				0.19685														0.729927			1.14416				0.943396			0.176783
C9orf131-F2-392*	C9orf131	ENST00000312292	1.08696					1.50376				0.19685																	1.14416				1.13208			0.186604
FCRL3-F2-274*	FCRL3	ENST00000368184						1.50376																					1.373				1.13208			0.176783
CNTLN-F2-89*	CNTLN	ENST00000380647						1.50376		0.543478		0.19685														0.729927			0.228833				0.377358			0.117855
HLA-B-F2-213*	HLA-B	ENST00000412585						1.50376											0.176367										0.686499				0.188679			0.108034
SMO-F2-775*	SMO	ENST00000249373				0.346021		1.50376																		0.729927							0.377358			0.0982125
KDM2B-F2-106*	KDM2B	ENST00000377071						1.50376																					0.686499				0.377358			0.108034
EFHC1-F2-414*	EFHC1	ENST00000371068						1.50376																					0.686499				0.377358			0.108034
ARL14EP-F2-92*	ARL14EP	ENST00000282032						1.50376																					1.14416				0.188679			0.117855
LTBP2-F2-1847*	LTBP2	ENST00000261978						1.50376																					0.915332				0.754717			0.137498
ZFC3H1-F2-393*	ZFC3H1	ENST00000378743						1.50376												0.203252									1.373				0.188679			0.137498
AADACL3-F2-211*	AADACL3	ENST00000626924						1.50376		0.543478		0.19685																	1.14416				1.32075			0.196425
MAP7D1-F2-55*	MAP7D1	ENST00000373151			0.10142			1.50376																					1.14416				0.188679			0.127676
CARD11-F2-599*	CARD11	ENST00000396946						1.50376												0.203252						0.729927			0.915332				1.13208			0.176783
WNK4-F2-660*	WNK4	ENST00000246914						1.50376														0.229358							0.686499				0.754717			0.137498
FAM47C-F2-824*	FAM47C	ENST00000358047						1.50376		0.543478									0.352734										0.457666				1.32075			0.176783
FBXW7-F2-706*	FBXW7	ENST00000281708			0.10142	0.346021		1.50376		0.543478																			0.228833				0.188679			0.108034
YLPM1-F2-288*	YLPM1	ENST00000325680			0.20284			1.50376				0.19685																	0.457666				0.566038			0.137498
SOX9-F2-382*	SOX9	ENST00000245479			0.10142			1.50376												0.203252									0.686499							0.108034
KANSL1-F2-278*	KANSL1	ENST00000574590		0.242718				1.50376																					0.686499				0.566038			0.127676
BCL9L-F2-462*	BCL9L	ENST00000334801						1.50376																					0.457666				0.188679			0.0883913
MKL2-F2-877*	MKL2	ENST00000318282				0.692042		1.50376		1.08696																							0.566038			0.127676
ZNF831-F2-1064*	ZNF831	ENST00000371030						1.50376						0.297619			0.19685												0.915332				0.566038			0.147319
APC-F2-860*	APC	ENST00000257430						1.25313																		1.45985										0.0687488
CDKN1A-F3-87*	CDKN1A	ENST00000244741		1.45631																																0.0589275
CDKN1A-F3-34*	CDKN1A	ENST00000244741		1.45631																																0.0589275
TOP2A-F2-238*	TOP2A	ENST00000423485																				1.37615														0.0589275
HAUS6-F2-541*	HAUS6	ENST00000380502				0.346021		0.501253						0.297619															1.373				0.377358			0.117855
ALX4-F2-350*	ALX4	ENST00000329255						1.25313		0.543478																			1.373				1.13208			0.176783
SH3KBP1-F2-612*	SH3KBP1	ENST00000397821						0.75188		0.543478																			1.373				0.943396			0.147319
PNPLA7-F2-1322*	PNPLA7	ENST00000277531								0.543478																			1.373				0.566038			0.0982125
GUF1-F2-646*	GUF1	ENST00000281543			0.10142	0.346021		1.25313		0.543478										0.203252									1.373				0.754717			0.186604
PLXNA1-F2-1040*	PLXNA1	ENST00000393409						0.75188																			0.421941		1.373				0.754717			0.137498
CCAR2-F2-505*	CCAR2	ENST00000308511						0.75188																					1.373				0.754717			0.127676
ZNF638-F2-1326*	ZNF638	ENST00000264447						0.501253				0.19685							0.176367										1.373				0.188679			0.108034
GPR171-F2-23*	GPR171	ENST00000309180						0.501253																					1.373				0.188679			0.0883913
GLTSCR1L-F2-904*	GLTSCR1L	ENST00000314073			0.10142			0.250627																					1.373				0.566038			0.108034
GLI3-F2-1078*	GLI3	ENST00000395925			0.10142			0.75188		0.543478																			1.373				0.754717			0.147319
CCDC148-F2-434*	CCDC148	ENST00000283233						0.501253																					1.373			0.813008	0.754717			0.127676
ACIN1-F2-465*	ACIN1	ENST00000262710						1.25313																					1.373				0.188679			0.117855
GAS6-F2-198*	GAS6	ENST00000327773			0.10142			0.250627																					1.373				0.377358			0.0982125
CCT8L2-F2-555*	CCT8L2	ENST00000359963						0.501253												0.203252						0.729927			1.373				0.566038			0.127676
SCAF4-F2-144*	SCAF4	ENST00000286835						0.501253																		0.729927			1.373				0.943396			0.137498
SERPINI1-F2-90*	SERPINI1	ENST00000295777						0.250627																					1.373				0.377358			0.0883913
SGOL2-F2-661*	SGOL2	ENST00000357799						1.00251																					1.373				1.32075			0.166961
CETN3-F2-67*	CETN3	ENST00000283122						1.25313		1.08696																			1.373				0.188679			0.137498
SLC16A10-F2-290*	SLC16A10	ENST00000368851						0.501253														0.229358							1.373				0.188679			0.0982125
CHD4-F2-201*	CHD4	ENST00000357008				0.346021		0.250627																					1.373				0.754717			0.117855
CDH24-F2-840*	CDH24	ENST00000267383													0.355872					0.203252									1.373							0.07857
CNOT1-F2-912*	CNOT1	ENST00000317147						1.00251									0.19685												1.373				0.377358			0.127676
PAFAH1B1-F2-332*	PAFAH1B1	ENST00000397195																											1.373				0.377358			0.07857
PLEKHA7-F2-822*	PLEKHA7	ENST00000355661						0.501253																					1.373				1.13208			0.137498
B3GNT5-F2-40*	B3GNT5	ENST00000326505						0.250627																					1.373							0.0687488
KIRREL2-F2-730*	KIRREL2	ENST00000360202	1.08696					1.25313																					1.373				0.377358			0.137498
KLHL14-F2-261*	KLHL14	ENST00000359358						0.250627																					1.373							0.0687488
IWS1-F2-808*	IWS1	ENST00000295321						0.501253																					1.373				0.188679			0.0883913
EPC2-F2-108*	EPC2	ENST00000258484			0.10142			0.250627																			0.421941		1.373	0.694444			0.188679			0.108034
EPS8L3-F2-305*	EPS8L3	ENST00000361965						0.250627												0.203252									1.373				0.188679			0.0883913
KANSL1-F2-1013*	KANSL1	ENST00000574590			0.10142			0.250627												0.203252		0.229358							1.373				0.943396			0.147319
NLK-F2-221*	NLK	ENST00000407008						0.250627							0.355872														1.373			0.813008	0.943396			0.137498
NSRP1-F2-108*	NSRP1	ENST00000247026						0.75188																					1.373				0.188679			0.0982125
CLCN3-F2-324*	CLCN3	ENST00000513761						1.00251							0.355872										0.20202				1.373				0.566038			0.147319
OCIAD1-F2-236*	OCIAD1	ENST00000264312						0.501253		0.543478																			1.373				0.377358			0.108034
TCF12-F2-244*	TCF12	ENST00000267811																		0.203252									1.373				0.188679			0.07857
SYNJ2-F2-1117*	SYNJ2	ENST00000355585				0.346021																							1.373				1.32075			0.137498
MMP3-F2-75*	MMP3	ENST00000299855						0.250627																					1.373				0.566038			0.0982125
MEGF8-F2-218*	MEGF8	ENST00000251268	1.08696					0.501253											0.176367		1.21951					0.729927			1.373				0.943396			0.166961
TLR10-F2-780*	TLR10	ENST00000308973						0.250627																					1.373				0.377358			0.0883913
TVP23A-F2-146*	TVP23A	ENST00000299866				0.346021		0.501253																				0.214133	1.373				1.13208			0.15714
EBF3-F2-283*	EBF3	ENST00000355311						0.501253																		0.729927			1.373				0.188679			0.0982125
DYRK4-F2-366*	DYRK4	ENST00000010132										0.19685																	1.373				0.377358			0.0883913
TNS2-F2-519*	TNS2	ENST00000314250						0.501253				0.19685		0.297619															1.373				0.754717			0.137498
ASXL3-F2-934*	ASXL3	ENST00000269197						0.75188														0.458716							1.373				0.943396			0.15714
DDX17-F2-124*	DDX17	ENST00000403230						0.250627																					1.373				0.754717			0.108034
CYP51A1-F2-345*	CYP51A1	ENST00000003100						0.250627																					1.373				0.566038			0.0982125
CYC1-F2-253*	CYC1	ENST00000318911						0.75188											0.176367						0.40404		0.421941		1.373				0.754717			0.166961
LNPEP-F2-150*	LNPEP	ENST00000231368			0.20284			1.00251												0.203252									1.373				0.754717			0.166961
ZNF365-F2-404*	ZNF365	ENST00000395254	1.08696		0.20284	0.346021		0.75188																					1.373				0.754717			0.166961
ZNF330-F2-22*	ZNF330	ENST00000262990						0.75188																					1.373				0.188679			0.0982125
FILIP1L-F2-750*	FILIP1L	ENST00000354552																											1.373				0.377358			0.07857
AK9-F2-1247*	AK9	ENST00000424296						0.501253																					1.373				0.566038			0.108034
ZMYND8-F2-648*	ZMYND8	ENST00000311275			0.20284			0.250627																					1.14416				1.32075			0.147319
ZNF358-F2-166*	ZNF358	ENST00000394341																											0.686499				1.32075			0.0982125
FOXA2-F3-360*	FOXA2	ENST00000377115																															1.32075			0.0687488
DPAGT1-F2-260*	DPAGT1	ENST00000354202				0.346021				0.543478																			0.228833				1.32075			0.0982125
UBB-F2-225*	UBB	ENST00000302182						0.75188																			0.421941		0.686499				1.32075			0.137498
ATRIP-F2-375*	ATRIP	ENST00000320211						0.75188																					0.457666				1.32075			0.117855
KCNB2-F2-148*	KCNB2	ENST00000523207						0.250627		0.543478																			0.228833				1.32075			0.0982125
NUCB2-F2-414*	NUCB2	ENST00000529010						0.501253																					0.228833				1.32075			0.0982125
SV2A-F2-176*	SV2A	ENST00000369146			0.10142			1.00251											0.176367							0.729927			0.686499				1.32075			0.166961
MKI67-F2-1886*	MKI67	ENST00000368654													0.355872																		1.32075			0.07857
MBD6-F2-751*	MBD6	ENST00000355673				0.346021		1.00251																					1.14416				1.32075			0.166961
CD93-F2-199*	CD93	ENST00000246006						1.25313												0.203252									0.686499				1.32075			0.15714
C15orf39-F2-564*	C15orf39	ENST00000360639				0.346021		0.75188		0.543478				0.297619															1.14416				1.32075			0.176783
FCHO2-F2-25*	FCHO2	ENST00000430046																															1.32075			0.0687488
PTCH1-F2-1254*	PTCH1	ENST00000331920						0.501253		1.08696																			0.228833				1.32075			0.117855
CEP76-F2-188*	CEP76	ENST00000262127						0.250627												0.203252													1.32075			0.0883913
COBLL1-F2-956*	COBLL1	ENST00000392717				0.346021		0.250627																					0.915332				1.32075			0.127676
OR51E2-F2-161*	OR51E2	ENST00000396950						0.501253																					1.14416				1.32075			0.137498
SMC6-F2-413*	SMC6	ENST00000351948																											0.228833				1.32075			0.07857
SP140-F2-675*	SP140	ENST00000392045						0.250627			0.254453																		0.915332				1.32075			0.127676
RBM6-F2-860*	RBM6	ENST00000266022						1.25313		0.543478																			0.915332				1.32075			0.166961
FAHD2A-F2-306*	FAHD2A	ENST00000233379						0.501253																					0.228833				1.32075			0.0982125
CD4-F2-197*	CD4	ENST00000011653			0.10142			0.250627																					0.457666				1.32075			0.108034
QKI-F2-147*	QKI	ENST00000361752																											0.457666				1.32075			0.0883913
RGS12-F2-1340*	RGS12	ENST00000336727	1.08696					0.250627		0.543478																			0.686499				1.32075			0.127676
GRM8-F2-731*	GRM8	ENST00000339582						0.75188																					0.686499				1.32075			0.127676
CDKN2A-F3-118*	CDKN2A	ENST00000304494		1.21359						0.543478									0.529101	0.813008			1.1236					1.2848	0.228833				0.188679			0.225889
RB1-F2-610*	RB1	ENST00000267163			0.10142						0.254453						0.19685					0.229358					1.26582						0.188679			0.07857
BAZ1A-F2-85*	BAZ1A	ENST00000360310						1.25313																					1.14416			0.813008				0.108034
JAG2-F2-761*	JAG2	ENST00000331782						1.25313																			0.421941									0.0589275
BAIAP2L1-F2-495*	BAIAP2L1	ENST00000005260						1.25313																									0.188679			0.0589275
ATG2B-F2-1835*	ATG2B	ENST00000359933						1.25313		0.543478																										0.0589275
KRTAP25-1-F2-36*	KRTAP25-1	ENST00000416044						1.25313										0.274725									0.421941						0.377358			0.0883913
DMTN-F2-230*	DMTN	ENST00000265800						1.25313		0.543478																			1.14416				0.943396			0.15714
LZTS2-F2-142*	LZTS2	ENST00000370220						1.25313																					0.457666				0.566038			0.0982125
NBN-F2-483*	NBN	ENST00000265433						1.25313																					0.915332				0.566038			0.117855
EPHX2-F2-190*	EPHX2	ENST00000521400						1.25313																									0.188679			0.0589275
B4GALNT4-F2-1061*	B4GALNT4	ENST00000329962						1.25313		0.543478																			0.686499				0.943396			0.137498
COL6A5-F2-739*	COL6A5	ENST00000312481						1.25313																												0.0491063
TCF7-F2-198*	TCF7	ENST00000342854						1.25313																					0.228833				0.566038			0.0883913
NPAT-F2-558*	NPAT	ENST00000278612						1.25313		0.543478																			0.915332				0.377358			0.117855
NTAN1-F2-359*	NTAN1	ENST00000287706						1.25313		0.543478	0.254453															0.729927			0.457666				0.943396			0.147319
KCNA4-F2-481*	KCNA4	ENST00000328224				0.346021		1.25313											0.176367	0.203252									0.686499				0.566038			0.137498
RPRD2-F2-1412*	RPRD2	ENST00000369068						1.25313																					0.457666				0.377358			0.0883913
PLCB3-F2-1012*	PLCB3	ENST00000279230						1.25313																					0.228833							0.0589275
RAPGEF2-F2-533*	RAPGEF2	ENST00000264431						1.25313																					0.457666				0.188679			0.07857
XRN1-F2-1644*	XRN1	ENST00000264951						1.25313																					0.457666				0.754717			0.108034
HERC2-F2-265*	HERC2	ENST00000261609						1.25313																					0.915332				0.188679			0.0982125
CCDC160-F2-23*	CCDC160	ENST00000370809						1.25313																					0.457666				0.754717			0.108034
FSTL4-F2-892*	FSTL4	ENST00000265342						1.25313																					0.228833				0.754717			0.0982125
HIC2-F2-273*	HIC2	ENST00000407464						1.25313							0.355872														0.228833							0.0687488
PPP1R9A-F2-100*	PPP1R9A	ENST00000340694			0.10142			1.25313																									0.188679			0.0687488
SOX9-F2-469*	SOX9	ENST00000245479						1.25313																		0.729927										0.0589275
APC-F2-1564*	APC	ENST00000257430						1.25313																		0.729927										0.0589275
ESCO1-F2-35*	ESCO1	ENST00000269214						1.25313																					0.457666				0.188679			0.07857
SOX13-F2-405*	SOX13	ENST00000367204						1.25313																									0.188679			0.0589275
CLEC16A-F2-621*	CLEC16A	ENST00000409790						1.25313																					0.915332				0.377358			0.108034
PDZD4-F2-406*	PDZD4	ENST00000164640						1.25313																					0.228833				0.188679			0.0687488
CLCN4-F2-691*	CLCN4	ENST00000380833						1.25313																					0.457666				0.754717			0.108034
OR7C1-F2-185*	OR7C1	ENST00000248073						1.25313			0.254453																		0.457666				0.566038			0.108034
SLC26A7-F2-352*	SLC26A7	ENST00000276609						1.25313		0.543478								0.274725											0.686499			0.813008	0.188679			0.117855
SLC16A1-F2-23*	SLC16A1	ENST00000369626			0.10142			1.25313																					0.457666				0.377358			0.0982125
SH3PXD2A-F2-571*	SH3PXD2A	ENST00000369774						1.25313																									0.188679			0.0589275
SLC12A7-F2-696*	SLC12A7	ENST00000264930						1.25313																					1.14416				0.754717			0.137498
WNT16-F2-183*	WNT16	ENST00000222462			0.10142			1.25313																					0.457666			0.813008	0.566038			0.117855
CHD7-F2-2990*	CHD7	ENST00000423902						1.25313																					0.457666				0.754717			0.108034
C20orf85-F2-108*	C20orf85	ENST00000371168				0.346021		1.25313																	0.20202				0.457666				0.754717			0.127676
MAP7D1-F2-574*	MAP7D1	ENST00000373151				0.346021		1.25313																					0.457666							0.07857
DLGAP3-F2-299*	DLGAP3	ENST00000235180						1.25313																												0.0491063
TSPAN10-F2-172*	TSPAN10	ENST00000574882						1.25313																		0.729927			0.457666							0.07857
LY75-F2-1413*	LY75	ENST00000263636						1.25313																					0.686499				0.188679			0.0883913
NOX5-F2-479*	NOX5	ENST00000388866						1.25313										0.274725											1.14416				0.377358			0.127676
ACE-F2-524*	ACE	ENST00000290866						1.25313												0.203252									0.228833							0.0687488
ABLIM2-F2-122*	ABLIM2	ENST00000341937						1.25313																					0.457666				0.566038			0.0982125
RNF111-F2-816*	RNF111	ENST00000557998						1.25313				0.19685																	1.14416				0.188679			0.117855
MAP9-F2-579*	MAP9	ENST00000311277						1.25313																					0.915332				0.377358			0.108034
RFX5-F2-46*	RFX5	ENST00000290524						1.25313																					0.228833				0.188679			0.0687488
ZNF416-F2-285*	ZNF416	ENST00000196489						1.25313																					0.686499				0.377358			0.0982125
ZNF701-F2-301*	ZNF701	ENST00000301093						1.25313																					1.14416				0.188679			0.108034
FOXN3-F2-137*	FOXN3	ENST00000261302						1.25313																					0.915332				0.377358			0.108034
ADAM30-F2-284*	ADAM30	ENST00000369400						1.25313								0.699301	0.19685												0.915332				0.188679			0.117855
TOP3A-F2-772*	TOP3A	ENST00000321105						1.25313																					0.457666				0.566038			0.0982125
ATAD2B-F2-476*	ATAD2B	ENST00000238789				0.692042		1.25313																									0.188679			0.07857
ALDH1A3-F2-366*	ALDH1A3	ENST00000329841						1.25313		0.543478																			0.457666				0.377358			0.0982125
EXOC1-F2-825*	EXOC1	ENST00000346134						1.25313																												0.0491063
WDR87-F2-2776*	WDR87	ENST00000303868						1.25313																									0.943396			0.0982125
FAM57B-F2-121*	FAM57B	ENST00000380495						1.25313																					0.915332				0.188679			0.0982125
IFFO1-F2-410*	IFFO1	ENST00000396840						1.25313												0.203252													0.188679			0.0687488
OR6K2-F2-306*	OR6K2	ENST00000359610						1.25313																									0.188679			0.0589275
RNF31-F2-491*	RNF31	ENST00000324103	1.08696					1.25313																	0.20202				0.457666							0.0883913
RQCD1-F2-147*	RQCD1	ENST00000273064						1.25313																					0.228833				0.188679			0.0687488
GPR160-F2-260*	GPR160	ENST00000355897						1.25313																					0.457666				0.566038			0.0982125
CBX8-F2-355*	CBX8	ENST00000269385						1.25313																					0.457666				0.188679			0.07857
SMC3-F3-363*	SMC3	ENST00000361804																													1.21951					0.0589275
ATP13A3-F3-1129*	ATP13A3	ENST00000256031						1.00251													1.21951								0.228833				0.188679			0.0687488
PBRM1-F2-173*	PBRM1	ENST00000296302												1.19048	0.355872																					0.0491063
PBRM1-F2-1538*	PBRM1	ENST00000296302												1.19048															0.228833							0.0491063
VHL-F3-142*	VHL	ENST00000256474												1.19048																						0.039285
KAT6B-F2-1224*	KAT6B	ENST00000287239															1.1811	0.274725							0.20202											0.07857
AJUBA-F3-304*	AJUBA	ENST00000262713										1.1811																								0.0589275
CIC-F2-923*	CIC	ENST00000575354						0.501253									1.1811					0.229358							0.457666				0.377358			0.127676
CIC-F3-929*	CIC	ENST00000575354															1.1811																			0.0589275
FAH-F2-180*	FAH	ENST00000261755									0.763359											1.14679														0.07857
NELFE-F2-8*	NELFE	ENST00000375429						1.00251		0.543478												0.229358							1.14416				0.566038			0.137498
COL7A1-F2-2205*	COL7A1	ENST00000328333						0.501253																					1.14416				0.943396			0.117855
TBL1XR1-F2-141*	TBL1XR1	ENST00000430069																		0.203252									1.14416				0.566038			0.0883913
TBC1D22B-F2-178*	TBC1D22B	ENST00000373491						1.00251																					1.14416				0.377358			0.108034
TAF1L-F2-865*	TAF1L	ENST00000242310						0.250627																					1.14416				0.188679			0.0687488
CROT-F2-39*	CROT	ENST00000331536			0.10142																								1.14416				0.566038			0.0883913
NHLRC1-F2-231*	NHLRC1	ENST00000340650		0.242718				0.250627		0.543478												0.229358							1.14416							0.0883913
NRG1-F2-114*	NRG1	ENST00000405005						0.75188																					1.14416				0.754717			0.117855
CSTF3-F2-471*	CSTF3	ENST00000323959						1.00251																					1.14416				0.377358			0.108034
KMT2C-F2-4516*	KMT2C	ENST00000262189						0.75188																	0.20202				1.14416				0.377358			0.108034
EFNB3-F2-293*	EFNB3	ENST00000226091						0.250627																	0.20202				1.14416							0.0687488
ZNF44-F2-289*	ZNF44	ENST00000356109				0.346021		0.501253																	0.20202				1.14416				0.377358			0.108034
ALPK2-F2-357*	ALPK2	ENST00000361673						0.75188																	0.20202				1.14416				0.377358			0.108034
ZRANB3-F2-535*	ZRANB3	ENST00000264159						0.250627																					1.14416				0.377358			0.07857
FOCAD-F2-941*	FOCAD	ENST00000338382																											1.14416							0.0491063
YLPM1-F2-218*	YLPM1	ENST00000325680												0.892857						0.203252									1.14416				0.943396			0.137498
MARCHF7-F2-304*	MARCHF7	ENST00000259050			0.10142					0.543478				0.297619															1.14416				0.754717			0.117855
ZFHX4-F2-2690*	ZFHX4	ENST00000521891						0.250627																					1.14416				0.188679			0.0687488
AGGF1-F2-709*	AGGF1	ENST00000312916			0.10142			1.00251																		0.729927			1.14416				0.188679			0.117855
AGAP1-F2-150*	AGAP1	ENST00000304032																											1.14416							0.0491063
ZCCHC11-F2-65*	ZCCHC11	ENST00000371544																											1.14416				1.13208			0.108034
ZNF776-F2-152*	ZNF776	ENST00000317178						0.250627																					1.14416				0.188679			0.0687488
KIF21A-F2-728*	KIF21A	ENST00000361418						1.00251																					1.14416				0.188679			0.0982125
KCNC1-F2-476*	KCNC1	ENST00000379472						0.501253																					1.14416				0.377358			0.0883913
KLC2-F2-577*	KLC2	ENST00000316924			0.10142					0.543478																			1.14416				0.377358			0.0883913
KCTD3-F2-48*	KCTD3	ENST00000259154										0.19685																	1.14416				0.377358			0.07857
AVPR1A-F2-369*	AVPR1A	ENST00000299178						1.00251										0.274725		0.203252									1.14416				0.188679			0.117855
TOP2A-F2-1447*	TOP2A	ENST00000423485																											1.14416				0.188679			0.0589275
MFSD9-F2-448*	MFSD9	ENST00000258436																											1.14416				0.566038			0.07857
DDX60L-F2-1192*	DDX60L	ENST00000260184				0.346021		0.501253																					1.14416				0.754717			0.117855
LRRC43-F2-570*	LRRC43	ENST00000339777						0.501253																					1.14416				0.377358			0.0883913
LINGO4-F2-396*	LINGO4	ENST00000368820						0.75188																					1.14416				0.377358			0.0982125
LARP7-F2-409*	LARP7	ENST00000324052		0.242718	0.20284			0.501253				0.19685																	1.14416				0.943396			0.15714
DNAJB7-F2-319*	DNAJB7	ENST00000307221						0.250627																					1.14416							0.0589275
DNAJC1-F2-214*	DNAJC1	ENST00000376980																											1.14416							0.0491063
KMO-F2-421*	KMO	ENST00000366559				0.346021		0.250627																		0.729927			1.14416				0.377358			0.0982125
MAP1A-F2-2069*	MAP1A	ENST00000300231						0.250627											0.176367										1.14416				0.566038			0.0982125
TWISTNB-F2-325*	TWISTNB	ENST00000222567																				0.229358							1.14416				0.377358			0.07857
TSPEAR-F2-69*	TSPEAR	ENST00000323084						0.250627																					1.14416							0.0589275
KMT2E-F2-880*	KMT2E	ENST00000257745						1.00251																					1.14416							0.0883913
ASCL4-F2-89*	ASCL4	ENST00000342331						0.250627												0.203252									1.14416				0.377358			0.0883913
SLTM-F2-521*	SLTM	ENST00000380516										0.19685																	1.14416				0.377358			0.07857
PCED1B-F2-54*	PCED1B	ENST00000432328						0.501253																					1.14416							0.0687488
CLDN6-F2-259*	CLDN6	ENST00000328796				0.346021				0.543478		0.19685		0.297619													0.421941		1.14416							0.0982125
CLDN9-F2-375*	CLDN9	ENST00000445369						0.250627										0.274725							0.20202				1.14416				0.377358			0.0982125
SDAD1-F2-289*	SDAD1	ENST00000356260						0.250627																					1.14416				0.377358			0.07857
SENP1-F2-413*	SENP1	ENST00000448372																											1.14416				0.377358			0.0687488
SETDB2-F2-728*	SETDB2	ENST00000354234						0.250627											0.176367										1.14416				0.377358			0.0883913
SGK3-F2-70*	SGK3	ENST00000345714																											1.14416				0.188679			0.0589275
CENPF-F2-2962*	CENPF	ENST00000366955						0.250627				0.19685																	1.14416				0.188679			0.07857
PKN2-F2-82*	PKN2	ENST00000370521						1.00251																					1.14416							0.0883913
WDR78-F2-57*	WDR78	ENST00000371026						0.75188																					1.14416				0.754717			0.117855
SLCO6A1-F2-554*	SLCO6A1	ENST00000379807						0.501253																		0.729927			1.14416				0.188679			0.0883913
IFIT1-F2-344*	IFIT1	ENST00000371804						0.250627						0.297619															1.14416							0.0687488
ISM1-F2-275*	ISM1	ENST00000262487						0.75188																					1.14416				0.754717			0.117855
CABP5-F2-168*	CABP5	ENST00000293255						0.250627																					1.14416							0.0589275
FHDC1-F2-156*	FHDC1	ENST00000260008						0.250627																					1.14416				0.566038			0.0883913
FBXO43-F2-158*	FBXO43	ENST00000428847																											1.14416				0.377358			0.0687488
FBXO34-F2-497*	FBXO34	ENST00000313833	1.08696					0.250627											0.176367										1.14416				0.566038			0.108034
SLC27A3-F2-709*	SLC27A3	ENST00000368661								0.543478																			1.14416				0.188679			0.0687488
PDE3A-F2-206*	PDE3A	ENST00000359062						0.501253												0.203252									1.14416				0.566038			0.108034
SORBS2-F2-1108*	SORBS2	ENST00000284776						0.75188												0.203252									1.14416			0.813008	0.377358			0.117855
UGT1A4-F2-180*	UGT1A4	ENST00000373409						0.250627																					1.14416				0.377358			0.07857
CNGA1-F2-454*	CNGA1	ENST00000358519																											1.14416			0.813008				0.0589275
JMJD1C-F2-2070*	JMJD1C	ENST00000399262				0.346021		0.250627																		0.729927			1.14416				0.377358			0.0982125
SPATA5L1-F2-709*	SPATA5L1	ENST00000305560																											1.14416							0.0491063
ARHGEF17-F2-626*	ARHGEF17	ENST00000263674						0.250627																					1.14416				0.188679			0.0687488
USP21-F2-478*	USP21	ENST00000289865				0.346021																							1.14416				0.188679			0.0687488
UHRF1BP1-F2-1352*	UHRF1BP1	ENST00000192788						0.75188		0.543478																			1.14416				0.754717			0.127676
ANK3-F2-4154*	ANK3	ENST00000280772						0.501253																					1.14416				0.377358			0.0883913
ANKRD26-F2-1252*	ANKRD26	ENST00000376087						0.501253									0.393701												1.14416				0.754717			0.127676
YBX2-F2-247*	YBX2	ENST00000007699																									0.421941		1.14416				0.188679			0.0687488
GYLTL1B-F2-457*	GYLTL1B	ENST00000325468						0.250627																					1.14416				0.188679			0.0687488
HNRNPUL1-F2-914*	HNRNPUL1	ENST00000392006						0.501253		0.543478									0.176367										1.14416				0.754717			0.127676
PRPF40B-F2-62*	PRPF40B	ENST00000380281						0.75188																					1.14416				0.754717			0.117855
PRKDC-F2-3652*	PRKDC	ENST00000314191				0.346021																							1.14416				0.566038			0.0883913
PSD-F2-216*	PSD	ENST00000020673						0.75188																					1.14416				0.377358			0.0982125
PTPN4-F2-327*	PTPN4	ENST00000263708						0.501253												0.203252									1.14416							0.07857
RAB14-F2-52*	RAB14	ENST00000373840																											1.14416				0.377358			0.0687488
RAB42-F2-199*	RAB42	ENST00000373826						0.501253				0.19685																	1.14416	0.694444			0.377358			0.108034
PTCH1-F2-1371*	PTCH1	ENST00000331920						1.00251																					1.14416				0.377358			0.108034
CDC42BPG-F2-1556*	CDC42BPG	ENST00000342711						0.501253																		0.729927			1.14416				0.377358			0.0982125
PODN-F2-309*	PODN	ENST00000312553						0.75188																					1.14416							0.07857
CD93-F2-298*	CD93	ENST00000246006						0.250627											0.176367										1.14416				0.566038			0.0982125
CD93-F2-587*	CD93	ENST00000246006	1.08696					0.250627																	0.20202				1.14416				0.943396			0.127676
POP1-F2-763*	POP1	ENST00000349693						0.75188																					1.14416							0.07857
PRSS36-F2-685*	PRSS36	ENST00000268281						0.501253																					1.14416				0.377358			0.0883913
HCRTR2-F2-21*	HCRTR2	ENST00000370862						0.75188												0.203252					0.20202	0.729927			1.14416				0.188679			0.117855
HDLBP-F2-773*	HDLBP	ENST00000391975																											1.14416				0.188679			0.0589275
GRM1-F2-127*	GRM1	ENST00000282753				0.346021																							1.14416				0.377358			0.07857
ZNF540-F2-284*	ZNF540	ENST00000316433						1.00251																					1.14416			0.813008				0.0982125
CCDC38-F2-173*	CCDC38	ENST00000344280																											1.14416				0.188679			0.0589275
PTPN23-F2-1159*	PTPN23	ENST00000265562						0.250627																					1.14416							0.0589275
CBLL1-F2-191*	CBLL1	ENST00000440859																											1.14416				0.377358			0.0687488
CBLN3-F2-103*	CBLN3	ENST00000267406				0.346021		0.75188																		0.729927			1.14416				0.377358			0.117855
GCC2-F2-704*	GCC2	ENST00000309863																											1.14416				0.566038			0.07857
GABRD-F2-508*	GABRD	ENST00000378585																											1.14416				0.377358			0.0687488
GRIN2A-F2-1396*	GRIN2A	ENST00000330684			0.10142			1.00251						0.297619															1.14416				0.566038			0.137498
ZNF540-F2-160*	ZNF540	ENST00000316433						0.75188				0.19685																	1.14416				0.188679			0.0982125
ZNF506-F2-120*	ZNF506	ENST00000443905						0.250627												0.203252						0.729927			1.14416			0.813008	1.13208			0.147319
CAMSAP3-F2-562*	CAMSAP3	ENST00000160298						0.250627				0.19685																	1.14416				0.377358			0.0883913
RNF128-F2-14*	RNF128	ENST00000324342						0.250627				0.19685																	1.14416				0.754717			0.108034
RNF217-F2-195*	RNF217	ENST00000521654																											1.14416							0.0491063
RNMT-F2-412*	RNMT	ENST00000262173						0.250627				0.19685																	1.14416				0.566038			0.0982125
RP11-407N17.3-F2-371*	RP11-407N17.3	ENST00000553728						0.501253											0.176367										1.14416							0.07857
ALDH3A1-F2-450*	ALDH3A1	ENST00000225740						1.00251									0.19685												1.14416				0.188679			0.108034
RHOQ-F2-194*	RHOQ	ENST00000238738						0.250627		0.543478																			1.14416				0.566038			0.0982125
ABCB6-F2-326*	ABCB6	ENST00000265316						0.250627																					1.14416				0.377358			0.07857
ABCA10-F2-48*	ABCA10	ENST00000269081				0.346021		0.501253																			0.421941		1.14416				0.188679			0.0982125
ABCC5-F2-1115*	ABCC5	ENST00000334444						0.250627																					0.686499			0.813008	1.13208			0.108034
ADAMTS3-F3-342*	ADAMTS3	ENST00000286657																															1.13208			0.0589275
ZMYM2-F2-1076*	ZMYM2	ENST00000382871			0.10142			0.501253																					0.228833				1.13208			0.0982125
ZMIZ1-F2-1123*	ZMIZ1	ENST00000334512						0.501253																	0.20202				0.457666				1.13208			0.108034
PTEN-F3-178*	PTEN	ENST00000371953			0.20284									0.595238						0.813008					0.40404			1.07066					1.13208			0.206246
RTKN2-F2-516*	RTKN2	ENST00000373789				0.346021		0.250627		0.543478																			0.228833				1.13208			0.0982125
CCDC15-F2-222*	CCDC15	ENST00000344762				0.346021		0.501253																									1.13208			0.0883913
CCDC7-F2-271*	CCDC7	ENST00000375025						0.250627																					0.686499				1.13208			0.0982125
PTEN-F2-220*	PTEN	ENST00000371953																															1.13208			0.0589275
CDC7-F2-81*	CDC7	ENST00000234626																															1.13208			0.0589275
CLASRP-F2-175*	CLASRP	ENST00000221455			0.10142			0.75188																					0.457666			0.813008	1.13208			0.127676
C19orf66-F2-255*	C19orf66	ENST00000253110						1.00251																									1.13208			0.0982125
BRSK1-F2-387*	BRSK1	ENST00000309383						0.75188																					0.228833				1.13208			0.0982125
SLC16A4-F2-486*	SLC16A4	ENST00000369779								0.543478																			0.228833				1.13208			0.07857
SALL4-F2-1008*	SALL4	ENST00000217086			0.10142																	0.229358							0.915332				1.13208			0.117855
AHCTF1-F3-922*	AHCTF1	ENST00000326225																															1.13208			0.0589275
FOXM1-F2-682*	FOXM1	ENST00000359843						0.75188				0.19685										0.229358			0.20202				0.457666				1.13208			0.137498
GNAZ-F2-233*	GNAZ	ENST00000615612						0.501253																			0.421941		0.915332				1.13208			0.127676
WRN-F2-1161*	WRN	ENST00000298139			0.10142																								0.228833				1.13208			0.07857
AMY2B-F3-369*	AMY2B	ENST00000361355																															1.13208			0.0589275
HPS1-F2-330*	HPS1	ENST00000325103						0.250627																									1.13208			0.0687488
HIAT1-F2-274*	HIAT1	ENST00000370152				0.346021																							0.228833				1.13208			0.07857
KANSL1-F2-205*	KANSL1	ENST00000574590						0.501253				0.19685																	0.228833				1.13208			0.0982125
KANSL1L-F2-997*	KANSL1L	ENST00000281772				0.346021																							0.228833				1.13208			0.07857
FGF13-F2-41*	FGF13	ENST00000436198			0.10142	0.346021		0.250627																					0.457666			0.813008	1.13208			0.117855
HTR2C-F3-387*	HTR2C	ENST00000276198			0.10142																												1.13208			0.0687488
MDN1-F2-2053*	MDN1	ENST00000369393						0.250627																									1.13208			0.0687488
KSR2-F2-596*	KSR2	ENST00000339824			0.10142			0.75188			0.254453	0.19685																	0.686499				1.13208			0.147319
LCP2-F2-526*	LCP2	ENST00000046794																											0.228833				1.13208			0.0687488
DTX4-F2-544*	DTX4	ENST00000227451						0.75188														0.229358							0.228833				1.13208			0.108034
ATP10D-F2-657*	ATP10D	ENST00000273859						0.501253																					0.457666				1.13208			0.0982125
ATP2A1-F2-591*	ATP2A1	ENST00000357084						0.501253																					0.457666				1.13208			0.0982125
ATP6V1B1-F2-395*	ATP6V1B1	ENST00000234396						1.00251																					0.915332				1.13208			0.137498
EAPP-F2-179*	EAPP	ENST00000250454								0.543478																							1.13208			0.0687488
UBR4-F2-2818*	UBR4	ENST00000375254																											0.686499				1.13208			0.0883913
KIAA0040-F2-178*	KIAA0040	ENST00000619513																															1.13208			0.0589275
KCND2-F2-45*	KCND2	ENST00000331113						0.250627																									1.13208			0.0687488
DGKD-F2-902*	DGKD	ENST00000264057						0.250627																					0.686499				1.13208			0.0982125
ARID1A-F3-815*	ARID1A	ENST00000324856		0.728155				0.250627										0.274725	0.176367	0.203252						0.729927			0.686499				1.13208			0.166961
ARID1A-F3-1852*	ARID1A	ENST00000324856		0.485437																									0.457666				1.13208			0.0982125
MCF2-F2-694*	MCF2	ENST00000370576			0.10142																												1.13208			0.0687488
CWF19L2-F2-136*	CWF19L2	ENST00000282251						0.501253										0.274725															1.13208			0.0883913
CTCF-F2-61*	CTCF	ENST00000264010			0.10142																												1.13208			0.0687488
B3GALTL-F2-82*	B3GALTL	ENST00000343307			0.10142							0.19685																	0.686499				1.13208			0.108034
BACE2-F2-126*	BACE2	ENST00000330333						0.75188										0.274725		0.203252						0.729927			0.228833				1.13208			0.127676
TMEM232-F2-406*	TMEM232	ENST00000455884						0.75188		0.543478																							1.13208			0.0982125
MESDC2-F2-216*	MESDC2	ENST00000261758						0.250627																					0.457666				1.13208			0.0883913
MRI1-F2-353*	MRI1	ENST00000040663						1.00251																					0.686499				1.13208			0.127676
TNRC18-F3-1551*	TNRC18	ENST00000430969																															1.13208			0.0589275
TMEM60-F2-88*	TMEM60	ENST00000257663	1.08696					0.250627																					0.228833				1.13208			0.0883913
SREK1IP1-F2-157*	SREK1IP1	ENST00000513458	1.08696	0.242718		0.346021		0.75188																					0.915332				1.13208			0.15714
NBEA-F2-1129*	NBEA	ENST00000400445						0.501253																					0.915332				1.13208			0.117855
SPEG-F2-2238*	SPEG	ENST00000312358						1.00251		0.543478																			0.457666				1.13208			0.127676
SPAG17-F2-1207*	SPAG17	ENST00000336338																															1.13208			0.0589275
COL11A1-F2-632*	COL11A1	ENST00000370096						0.501253		1.08696																			0.686499				1.13208			0.127676
CLMN-F3-861*	CLMN	ENST00000298912																															1.13208			0.0589275
PIK3R1-F3-600*	PIK3R1	ENST00000521381										0.19685					0.19685			0.203252													1.13208			0.0883913
PHACTR2-F2-275*	PHACTR2	ENST00000427704						0.75188																					0.686499				1.13208			0.117855
ARAF-F2-291*	ARAF	ENST00000377045			0.20284			1.00251				0.19685																	0.915332				1.13208			0.166961
FUBP1-F2-53*	FUBP1	ENST00000370768						0.501253		0.543478							0.393701			0.203252													1.13208			0.117855
XPOT-F2-131*	XPOT	ENST00000332707	1.08696		0.10142	0.346021																										0.813008	1.13208			0.0982125
AGO2-F3-672*	AGO2	ENST00000220592																															1.13208			0.0589275
FUBP3-F2-421*	FUBP3	ENST00000319725			0.10142			0.501253																					0.457666				1.13208			0.108034
ANKRD20A1-F2-463*	ANKRD20A1	ENST00000562196																															1.13208			0.0589275
OSMR-F2-636*	OSMR	ENST00000274276	1.08696					1.00251																					0.686499				0.566038			0.108034
CSF3R-F2-490*	CSF3R	ENST00000361632	1.08696			0.346021		1.00251																					0.228833				0.377358			0.0883913
ADAM21-F2-686*	ADAM21	ENST00000603540	1.08696		0.10142			1.00251																					0.457666				0.566038			0.108034
STK11-F2-63*	STK11	ENST00000326873				0.692042													1.0582										0.228833							0.0883913
STK11-F2-286*	STK11	ENST00000326873				0.346021		0.250627						0.297619					1.0582	0.406504													0.188679			0.117855
ZNF750-F3-266*	ZNF750	ENST00000269394				1.03806																														0.0294638
ASXL1-F2-702*	ASXL1	ENST00000375687				1.03806		0.75188		0.543478		0.787402								0.203252									0.686499			0.813008	0.754717			0.196425
CACNA1H-F2-2216*	CACNA1H	ENST00000348261						1.00251																					0.686499				0.188679			0.07857
CAB39L-F2-97*	CAB39L	ENST00000347776			0.20284			1.00251																					0.457666				0.188679			0.0883913
C1orf112-F2-302*	C1orf112	ENST00000286031						1.00251																					0.686499				0.566038			0.0982125
PEAR1-F2-376*	PEAR1	ENST00000292357						1.00251			0.254453											0.229358											0.377358			0.07857
PEAR1-F2-1061*	PEAR1	ENST00000292357						1.00251																									0.377358			0.0589275
PAK4-F2-368*	PAK4	ENST00000358301						1.00251																		0.729927										0.0491063
SLC7A10-F2-169*	SLC7A10	ENST00000253188						1.00251																					0.457666				0.188679			0.0687488
CACNA1A-F2-1185*	CACNA1A	ENST00000360228						1.00251																		0.729927							0.188679			0.0589275
PRKAA2-F2-92*	PRKAA2	ENST00000371244						1.00251																									0.754717			0.07857
PPP6R2-F2-731*	PPP6R2	ENST00000216061				0.346021		1.00251																					0.457666				0.188679			0.07857
PPP2R5D-F2-106*	PPP2R5D	ENST00000485511						1.00251												0.203252																0.0491063
RTL1-F2-1283*	RTL1	ENST00000534062						1.00251																		0.729927										0.0491063
RTCB-F2-256*	RTCB	ENST00000216038						1.00251															0.561798						0.228833				0.377358			0.07857
RNF25-F2-278*	RNF25	ENST00000295704						1.00251																					0.228833				0.377358			0.0687488
CBX3-F2-36*	CBX3	ENST00000337620						1.00251																					0.915332				0.188679			0.0883913
RTN4-F2-673*	RTN4	ENST00000337526						1.00251												0.203252													0.566038			0.07857
RUNX2-F2-39*	RUNX2	ENST00000371438						1.00251																					0.457666							0.0589275
RADIL-F2-990*	RADIL	ENST00000399583						1.00251																												0.039285
RAI1-F2-1063*	RAI1	ENST00000353383						1.00251																									0.188679			0.0491063
ZNF878-F2-242*	ZNF878	ENST00000547628						1.00251																		0.729927			0.457666				0.188679			0.07857
RGS20-F2-153*	RGS20	ENST00000297313						1.00251																					0.228833							0.0491063
RING1-F2-186*	RING1	ENST00000374656						1.00251																					0.686499							0.0687488
ADGB-F2-95*	ADGB	ENST00000397944						1.00251																									0.754717			0.07857
ZFP36L2-F3-124*	ZFP36L2	ENST00000282388						1.00251																		0.729927			0.228833							0.0589275
ZMYM1-F2-520*	ZMYM1	ENST00000359858						1.00251											0.176367	0.203252									0.228833							0.0687488
ZNF174-F2-90*	ZNF174	ENST00000268655						1.00251																					0.686499				0.377358			0.0883913
ZNF30-F2-615*	ZNF30	ENST00000601142						1.00251																					0.228833				0.377358			0.0687488
CIC-F2-1301*	CIC	ENST00000575354						1.00251		0.543478							0.19685												0.457666				0.188679			0.0883913
CHRM3-F2-597*	CHRM3	ENST00000255380						1.00251																				0.214133	0.228833			0.813008	0.943396			0.117855
CIC-F2-522*	CIC	ENST00000575354				0.346021		1.00251																					0.686499				0.377358			0.0982125
PRPF4B-F2-792*	PRPF4B	ENST00000337659						1.00251		0.543478																			0.686499				0.566038			0.108034
SCRIB-F2-974*	SCRIB	ENST00000320476						1.00251									0.19685												0.228833							0.0589275
SENP6-F2-1014*	SENP6	ENST00000447266						1.00251																									0.377358			0.0589275
SLC11A2-F2-229*	SLC11A2	ENST00000262051						1.00251																					0.686499				0.377358			0.0883913
CDX2-F2-307*	CDX2	ENST00000381020						1.00251																									0.943396			0.0883913
RASA2-F2-676*	RASA2	ENST00000286364						1.00251																					0.457666				0.188679			0.0687488
PPP1R36-F2-178*	PPP1R36	ENST00000298705						1.00251																					0.915332				0.754717			0.117855
PLXNB1-F2-219*	PLXNB1	ENST00000296440						1.00251		0.543478																							0.377358			0.0687488
CDH10-F2-643*	CDH10	ENST00000264463						1.00251																					0.915332				0.188679			0.0883913
RAVER1-F2-534*	RAVER1	ENST00000615032				0.346021		1.00251		0.543478																			0.686499				0.754717			0.127676
COL6A3-F2-1778*	COL6A3	ENST00000295550						1.00251																					0.228833				0.377358			0.0687488
COL5A1-F2-1073*	COL5A1	ENST00000371817						1.00251																					0.686499				0.566038			0.0982125
COL5A1-F2-1487*	COL5A1	ENST00000371817						1.00251																					0.228833				0.754717			0.0883913
NOD2-F2-762*	NOD2	ENST00000300589						1.00251																					0.228833				0.188679			0.0589275
NFE2L1-F2-413*	NFE2L1	ENST00000362042				0.346021		1.00251																					0.686499				0.188679			0.0883913
SOX9-F3-250*	SOX9	ENST00000245479			0.10142			1.00251																	0.20202				0.457666							0.07857
SOX9-F2-278*	SOX9	ENST00000245479						1.00251																		0.729927			0.228833				0.188679			0.0687488
OR52A5-F2-84*	OR52A5	ENST00000307388						1.00251												0.203252									0.915332							0.0883913
CNIH1-F2-137*	CNIH1	ENST00000216416						1.00251																					0.457666				0.188679			0.0687488
PHF21A-F2-755*	PHF21A	ENST00000418153			0.10142			1.00251										0.274725	0.176367										0.228833				0.188679			0.0883913
CLSTN3-F2-1058*	CLSTN3	ENST00000266546						1.00251		0.543478								0.274725															0.377358			0.07857
DLK1-F2-209*	DLK1	ENST00000341267				0.346021		1.00251																					0.686499				0.566038			0.108034
DGKE-F2-209*	DGKE	ENST00000284061						1.00251																					0.228833							0.0491063
TOP2B-F2-1481*	TOP2B	ENST00000264331						1.00251																												0.039285
MST1R-F2-773*	MST1R	ENST00000296474						1.00251																									0.377358			0.0589275
MYCN-F2-130*	MYCN	ENST00000281043						1.00251																					0.915332				0.188679			0.0883913
TNPO1-F2-888*	TNPO1	ENST00000337273						1.00251																									0.377358			0.0589275
TNRC6C-F2-659*	TNRC6C	ENST00000301624				0.346021		1.00251		0.543478																							0.188679			0.0687488
TOP2A-F2-1223*	TOP2A	ENST00000423485						1.00251																					0.686499				0.188679			0.07857
MXD3-F3-63*	MXD3	ENST00000439742						1.00251																												0.039285
NCSTN-F2-27*	NCSTN	ENST00000294785						1.00251																					0.686499				0.566038			0.0982125
CRYGA-F2-167*	CRYGA	ENST00000304502				0.346021		1.00251																					0.457666				0.377358			0.0883913
TMEM246-F2-103*	TMEM246	ENST00000374847						1.00251											0.176367										0.228833				0.377358			0.07857
TMEM25-F2-80*	TMEM25	ENST00000313236						1.00251																									0.188679			0.0491063
MFN2-F2-112*	MFN2	ENST00000235329						1.00251																									0.188679			0.0491063
MICALL2-F2-496*	MICALL2	ENST00000297508						1.00251																					0.228833							0.0491063
MIER3-F2-357*	MIER3	ENST00000381199						1.00251														0.229358														0.0491063
CTNNBL1-F2-82*	CTNNBL1	ENST00000361383						1.00251																					0.686499				0.377358			0.0883913
TGIF1-F2-227*	TGIF1	ENST00000330513			0.10142			1.00251																												0.0491063
SRCAP-F2-1966*	SRCAP	ENST00000262518						1.00251																		0.729927										0.0491063
SPRTN-F2-228*	SPRTN	ENST00000295050						1.00251																					0.686499							0.0687488
SRCIN1-F2-869*	SRCIN1	ENST00000617146						1.00251																					0.686499				0.377358			0.0883913
NWD2-F2-1280*	NWD2	ENST00000309447						1.00251																												0.039285
SSBP4-F2-139*	SSBP4	ENST00000270061						1.00251																												0.039285
NOL6-F2-984*	NOL6	ENST00000297990						1.00251																	0.20202	0.729927			0.457666				0.566038			0.108034
SRFBP1-F3-239*	SRFBP1	ENST00000339397						1.00251																	0.20202								0.377358			0.0687488
TCF7L2-F2-224*	TCF7L2	ENST00000355995						1.00251																												0.039285
TFAP2B-F2-95*	TFAP2B	ENST00000393655						1.00251																									0.377358			0.0589275
TEX15-F2-1018*	TEX15	ENST00000256246						1.00251																					0.457666				0.188679			0.0687488
MYOCD-F2-498*	MYOCD	ENST00000343344						1.00251																		0.729927			0.228833				0.188679			0.0687488
ASH1L-F2-1232*	ASH1L	ENST00000368346			0.10142			1.00251																					0.228833				0.566038			0.0883913
EIF2A-F2-279*	EIF2A	ENST00000460851						1.00251																					0.228833				0.377358			0.0687488
LRRC41-F2-249*	LRRC41	ENST00000343304						1.00251																					0.915332				0.188679			0.0883913
ARHGAP22-F2-684*	ARHGAP22	ENST00000249601				0.346021		1.00251																									0.566038			0.07857
APC-F3-1313*	APC	ENST00000257430						1.00251																		0.729927										0.0491063
VASH1-F2-150*	VASH1	ENST00000167106						1.00251																					0.457666				0.188679			0.0687488
UGT1A6-F2-543*	UGT1A6	ENST00000305139				0.346021		1.00251																					0.457666				0.188679			0.07857
KANSL1L-F2-373*	KANSL1L	ENST00000281772						1.00251																												0.039285
UGCG-F2-373*	UGCG	ENST00000374279				0.692042		1.00251																					0.686499							0.0883913
ENTPD2-F2-374*	ENTPD2	ENST00000355097						1.00251																					0.915332							0.07857
EPHA3-F2-856*	EPHA3	ENST00000336596						1.00251																					0.915332							0.07857
KCP-F2-1024*	KCP	ENST00000620378				0.346021		1.00251																									0.188679			0.0589275
KIAA0556-F2-996*	KIAA0556	ENST00000261588						1.00251																					0.457666				0.377358			0.07857
ITGB8-F3-42*	ITGB8	ENST00000222573						1.00251																		0.729927			0.686499							0.07857
MEGF8-F2-1729*	MEGF8	ENST00000251268						1.00251																									0.188679			0.0491063
MAP7D3-F2-309*	MAP7D3	ENST00000316077				0.346021		1.00251																					0.915332				0.754717			0.127676
MAP3K4-F2-167*	MAP3K4	ENST00000392142						1.00251																					0.686499				0.188679			0.07857
AMER1-F2-208*	AMER1	ENST00000330258						1.00251																		0.729927			0.457666				0.188679			0.07857
ITGAV-F2-562*	ITGAV	ENST00000261023			0.10142			1.00251		0.543478		0.19685													0.20202	0.729927			0.686499				0.754717			0.15714
FAM178B-F2-291*	FAM178B	ENST00000417561						1.00251																									0.188679			0.0491063
HNF1A-F2-341*	HNF1A	ENST00000257555						1.00251				0.19685																					0.377358			0.0687488
ANK3-F2-4064*	ANK3	ENST00000280772			0.10142			1.00251																									0.188679			0.0589275
AP2A2-F2-735*	AP2A2	ENST00000448903						1.00251																		0.729927										0.0491063
FASTKD3-F3-145*	FASTKD3	ENST00000264669						1.00251																												0.039285
FER-F2-528*	FER	ENST00000281092						1.00251																					0.915332				0.566038			0.108034
GJB3-F2-267*	GJB3	ENST00000373362						1.00251																					0.228833							0.0491063
FAM21C-F2-556*	FAM21C	ENST00000374362						1.00251																									0.943396			0.0883913
ZNF735-F2-132*	ZNF735	ENST00000429565						1.00251		0.543478																			0.228833				0.188679			0.0687488
ZNF469-F2-3691*	ZNF469	ENST00000437464						1.00251																			0.421941									0.0491063
FRMD4A-F2-1012*	FRMD4A	ENST00000357447			0.10142			1.00251		0.543478																			0.686499				0.377358			0.108034
FSD2-F2-552*	FSD2	ENST00000334574						1.00251																					0.686499							0.0687488
ADGRA2-F2-536*	ADGRA2	ENST00000412232			0.10142			1.00251																					0.686499							0.07857
ZBTB7C-F2-338*	ZBTB7C	ENST00000535628						1.00251		0.543478		0.19685																	0.457666				0.377358			0.0982125
ALG12-F2-460*	ALG12	ENST00000330817				0.346021		1.00251												0.203252																0.0589275
ALG8-F2-156*	ALG8	ENST00000299626						1.00251																					0.228833				0.188679			0.0589275
aBased on Ensembl transcript data (release 79)
bAbbreviations of the cancer types are based on the definition in TCGA

## Sheet: Table S2
Supplementary Table 2. Recurrent frameshift mutation clusters within APC gene in colorectal cancer
	COADa (N = 399)		READa (N = 137)		CRC (N = 536)			Predicted binding to HLAb
Frameshift mutation cluster	N	%	N	%	N	%	Sequence of novel open reading frame	HLA-A01:01	HLA-A02:01	HLA-A02:06	HLA-A03:01	HLA-A11:01	HLA-A24:02	HLA-A26:02	HLA-A31:01	HLA-A33:03
APC-F2-1472*	24	6.01504	2	1.45985	26	4.85075	VIFQIALDKPCHQAEVKHLHHLLKQLKPSEKYLKIKHLLLKRERVDLSKLQ*				Y	Y	Y	Y	Y	Y
APC-F2-1506*	15	3.7594	9	6.56934	24	4.47761	ILYYILPRKVLQMDFLVHPA*		Y	Y	Y				Y
APC-F3-1557*	11	2.75689	3	2.18978	14	2.61194	NY*
APC-F2-1414*	9	2.25564	3	2.18978	12	2.23881	FFLQERNLPPKVVLRHPKVHLNTMFRRPHSCLADVLLSVHLIVLRVVRLPAPFRVNHAVEW*		Y	Y	Y	Y		Y	Y	Y
APC-F3-1512*	7	1.75439	1	0.729927	8	1.49254	TFCHGKYSRWIFLFIQPECSEPR*						Y		Y	Y
APC-F2-860*	4	1.00251	3	2.18978	7	1.30597	IEVWRENAELV*
APC-F2-1320*	5	1.25313	2	1.45985	7	1.30597	LELGQLKIL*
APC-F2-1564*	5	1.25313	1	0.729927	6	1.1194	MKQNQSSLKNQMKTKRKRQKKLLILKRTY*				Y	Y			Y
a Abbreviations of cancer types are based on the definition in TCGA (see also Table 1)
b Y represents HLA types which predicted binding neoantigens from the clusters with IC50 < 500 nM.
